# Supplementary material for: Redescriptions of the poorly known crane fly species Tipula (Vestiplex) scandens and Tipula (Vestiplex) subscripta from Tibet and Yunnan, China (Diptera, Tipulidae)
Source: Zookeys. 2020 Mar 9;917:127–40. doi: 10.3897/zookeys.917.38044 (PMC7076056; doi:10.3897/zookeys.917.38044)
Supplement: XML Treatment for Tipula (Vestiplex) [file zookeys.917.38044-treatment1.xml]

<!DOCTYPE tp:taxon-treatment
  PUBLIC "-//TaxonX//DTD Taxonomic Treatment Publishing DTD v0 20100105//EN" "tax-treatment-NSO.dtd">
<tp:taxon-treatment xmlns:tp="http://www.plazi.org/taxpub"><tp:treatment-meta><kwd-group><label>Taxon classification</label><kwd><named-content xmlns:xlink="http://www.w3.org/1999/xlink" content-type="kingdom">Animalia</named-content></kwd><kwd><named-content xmlns:xlink="http://www.w3.org/1999/xlink" content-type="order">Diptera</named-content></kwd><kwd><named-content xmlns:xlink="http://www.w3.org/1999/xlink" content-type="family">Tipulidae</named-content></kwd></kwd-group><mixed-citation publication-type="journal"><person-group><name><surname>Starkevich</surname><given-names>Pavel</given-names></name><name><surname>Men</surname><given-names>Qiu-Lei</given-names></name><name><surname>Sivell</surname><given-names>Duncan</given-names></name></person-group><article-title>Redescriptions of the poorly known crane fly species <italic><tp:taxon-name><tp:taxon-name-part taxon-name-part-type="genus" reg="Tipula">Tipula</tp:taxon-name-part></tp:taxon-name></italic> (<italic><tp:taxon-name><tp:taxon-name-part taxon-name-part-type="genus" reg="Tipula"/><tp:taxon-name-part taxon-name-part-type="subgenus" reg="Vestiplex">Vestiplex</tp:taxon-name-part></tp:taxon-name></italic>) <italic><tp:taxon-name><tp:taxon-name-part taxon-name-part-type="genus" reg="Tipula"/><tp:taxon-name-part taxon-name-part-type="subgenus" reg="Vestiplex"/><tp:taxon-name-part taxon-name-part-type="species" reg="scandens">scandens</tp:taxon-name-part></tp:taxon-name></italic> and <italic><tp:taxon-name><tp:taxon-name-part taxon-name-part-type="genus" reg="Tipula">Tipula</tp:taxon-name-part></tp:taxon-name></italic> (<italic><tp:taxon-name><tp:taxon-name-part taxon-name-part-type="genus" reg="Tipula"/><tp:taxon-name-part taxon-name-part-type="subgenus" reg="Vestiplex">Vestiplex</tp:taxon-name-part></tp:taxon-name></italic>) <italic><tp:taxon-name><tp:taxon-name-part taxon-name-part-type="genus" reg="Tipula"/><tp:taxon-name-part taxon-name-part-type="subgenus" reg="Vestiplex"/><tp:taxon-name-part taxon-name-part-type="species" reg="subscripta">subscripta</tp:taxon-name-part></tp:taxon-name></italic> from Tibet and Yunnan, China (<tp:taxon-name><tp:taxon-name-part taxon-name-part-type="order">Diptera</tp:taxon-name-part></tp:taxon-name>, <tp:taxon-name><tp:taxon-name-part taxon-name-part-type="family">Tipulidae</tp:taxon-name-part></tp:taxon-name>)</article-title><source>Zookeys</source><day>09</day><month>3</month><year>2020</year><volume>917</volume><fpage>127</fpage><lpage>140</lpage><pub-id pub-id-type="doi">10.3897/zookeys.917.38044</pub-id></mixed-citation></tp:treatment-meta><tp:nomenclature><tp:taxon-name><object-id xmlns:xlink="http://www.w3.org/1999/xlink" content-type="arpha" xlink:type="simple">7E99BF75-4B6B-5A2E-BD24-7538BF1234DB</object-id>
            <tp:taxon-name-part taxon-name-part-type="genus" reg="Tipula">Tipula</tp:taxon-name-part> (<tp:taxon-name-part taxon-name-part-type="subgenus" reg="Vestiplex">Vestiplex</tp:taxon-name-part>)</tp:taxon-name><tp:taxon-authority>Bezzi, 1924</tp:taxon-authority><tp:nomenclature-citation-list><tp:nomenclature-citation><tp:taxon-name>
                <tp:taxon-name-part taxon-name-part-type="genus" reg="Tipula">Tipula</tp:taxon-name-part> (<tp:taxon-name-part taxon-name-part-type="subgenus" reg="Vestiplex">Vestiplex</tp:taxon-name-part>)</tp:taxon-name><comment>Bezzi, 1924: 230; Edwards, 1931: 79; Alexander, 1934: 396; 1935: 117; 1965: 355; Mannheims, 1953: 116; Savchenko, 1964: 132.</comment></tp:nomenclature-citation></tp:nomenclature-citation-list></tp:nomenclature><tp:treatment-sec sec-type="type species" id="SECID0E2EAC"><title>Type species.</title><p><italic><tp:taxon-name><tp:taxon-name-part taxon-name-part-type="genus" reg="Tipula">Tipula</tp:taxon-name-part> <tp:taxon-name-part taxon-name-part-type="species" reg="cisalpina">cisalpina</tp:taxon-name-part></tp:taxon-name></italic> Riedel, 1913.</p></tp:treatment-sec><tp:treatment-sec sec-type="notes" id="SECID0EMFAC"><title>Notes.</title><p><italic><tp:taxon-name><tp:taxon-name-part taxon-name-part-type="genus" reg="Vestiplex">Vestiplex</tp:taxon-name-part></tp:taxon-name></italic> was first proposed by <xref ref-type="bibr" rid="B8">Bezzi (1924)</xref> as a subgenus of <italic><tp:taxon-name><tp:taxon-name-part taxon-name-part-type="genus" reg="Tipula">Tipula</tp:taxon-name-part></tp:taxon-name></italic> for the type species <italic><tp:taxon-name><tp:taxon-name-part taxon-name-part-type="genus" reg="Tipula">T.</tp:taxon-name-part> <tp:taxon-name-part taxon-name-part-type="species" reg="cisalpina">cisalpina</tp:taxon-name-part></tp:taxon-name></italic> Riedel, 1913 recorded from the western Palaearctic (Italy, Switzerland). The subgenus <tp:taxon-name><tp:taxon-name-part taxon-name-part-type="genus" reg="Tipula">T.</tp:taxon-name-part> (<tp:taxon-name-part taxon-name-part-type="subgenus" reg="Vestiplex">Vestiplex</tp:taxon-name-part>)</tp:taxon-name> is a phylogenetically young crane fly complex formed in the neo-paleogene (<xref ref-type="bibr" rid="B18">Savchenko 1960</xref>, <xref ref-type="bibr" rid="B19">1964</xref>). No fossil species of <tp:taxon-name><tp:taxon-name-part taxon-name-part-type="genus" reg="Tipula">T.</tp:taxon-name-part> (<tp:taxon-name-part taxon-name-part-type="subgenus" reg="Vestiplex">Vestiplex</tp:taxon-name-part>)</tp:taxon-name> are described so far and only <xref ref-type="bibr" rid="B14">Matthews and Telka (1997)</xref> mentioned ovipositors of possibly <tp:taxon-name><tp:taxon-name-part taxon-name-part-type="genus" reg="Tipula">T.</tp:taxon-name-part> (<tp:taxon-name-part taxon-name-part-type="subgenus" reg="Vestiplex">Vestiplex</tp:taxon-name-part>)</tp:taxon-name> females from Cape Deceit Formation in Western Alaska (1.8 Ma old). The world fauna of the subgenus <tp:taxon-name><tp:taxon-name-part taxon-name-part-type="genus" reg="Tipula">Tipula</tp:taxon-name-part> (<tp:taxon-name-part taxon-name-part-type="subgenus" reg="Vestiplex">Vestiplex</tp:taxon-name-part>)</tp:taxon-name> includes 173 species group taxa which are distributed throughout the Holarctic and Oriental Regions (<xref ref-type="bibr" rid="B16">Oosterbroek 2019</xref>). A total of 75 species group taxa are known from the Oriental Region with numerous accounts from China, India and Nepal (<xref ref-type="bibr" rid="B16">Oosterbroek 2019</xref>). The male genitalia are extremely polymorphic (<xref ref-type="bibr" rid="B19">Savchenko 1964</xref>), typically with the ninth tergite forming a shallowly concave and sclerotised saucer, other species have their ninth tergite completely divided longitudinally by a pale membrane (<xref ref-type="bibr" rid="B2">Alexander 1935</xref>, <xref ref-type="bibr" rid="B7">Alexander and Byers 1981</xref>). Females belonging to <tp:taxon-name><tp:taxon-name-part taxon-name-part-type="genus" reg="Tipula">T.</tp:taxon-name-part> (<tp:taxon-name-part taxon-name-part-type="subgenus" reg="Vestiplex">Vestiplex</tp:taxon-name-part>)</tp:taxon-name> are characterized by a powerful, heavily sclerotized cercus, that is serrated along the outer margin (though smooth in several Asiatic species) and small to rudimentary hypovalva (<xref ref-type="bibr" rid="B2">Alexander 1935</xref>, <xref ref-type="bibr" rid="B5">1965</xref>, <xref ref-type="bibr" rid="B7">Alexander and Byers 1981</xref>).</p></tp:treatment-sec><ref-list><ref id="B8"><mixed-citation xmlns:xlink="http://www.w3.org/1999/xlink" xlink:type="simple"><person-group><name name-style="western"><surname>Bezzi</surname><given-names>M</given-names></name></person-group> (<year>1924</year>) <article-title>Una nuova <italic><tp:taxon-name><tp:taxon-name-part taxon-name-part-type="genus">Tipula</tp:taxon-name-part></tp:taxon-name></italic> delle Alpi con ali ridotte anche nel maschio (Dipt.).</article-title><source>Annali del Museo Civico di Storia naturale di Genova</source><volume>51</volume>: <fpage>228</fpage>–<lpage>233</lpage>.</mixed-citation></ref><ref id="B18"><mixed-citation xmlns:xlink="http://www.w3.org/1999/xlink" xlink:type="simple"><person-group><name name-style="western"><surname>Savchenko</surname><given-names>EN</given-names></name></person-group> (<year>1960</year>) <article-title>A contribution to the taxonomy of crane-flies (<tp:taxon-name><tp:taxon-name-part taxon-name-part-type="order">Diptera</tp:taxon-name-part></tp:taxon-name>, <tp:taxon-name><tp:taxon-name-part taxon-name-part-type="family">Tipulidae</tp:taxon-name-part></tp:taxon-name>) of the subgenus <tp:taxon-name><tp:taxon-name-part taxon-name-part-type="genus"/><tp:taxon-name-part taxon-name-part-type="subgenus">Vestiplex</tp:taxon-name-part></tp:taxon-name> Bezzi of the genus <italic><tp:taxon-name><tp:taxon-name-part taxon-name-part-type="genus">Tipula</tp:taxon-name-part></tp:taxon-name></italic> L.</article-title><source>Horae Societatis Entomologicae Rossicae (Unionis Soveticae)</source><volume>47</volume>: <fpage>143</fpage>–<lpage>216</lpage>.</mixed-citation></ref><ref id="B19"><mixed-citation xmlns:xlink="http://www.w3.org/1999/xlink" xlink:type="simple"><person-group><name name-style="western"><surname>Savchenko</surname><given-names>EN</given-names></name></person-group> (<year>1964</year>) Crane-flies (<tp:taxon-name><tp:taxon-name-part taxon-name-part-type="order">Diptera</tp:taxon-name-part></tp:taxon-name>, <tp:taxon-name><tp:taxon-name-part taxon-name-part-type="family">Tipulidae</tp:taxon-name-part></tp:taxon-name>), Subfam. <tp:taxon-name><tp:taxon-name-part taxon-name-part-type="subfamily">Tipulinae</tp:taxon-name-part></tp:taxon-name>, Genus <italic><tp:taxon-name><tp:taxon-name-part taxon-name-part-type="genus">Tipula</tp:taxon-name-part></tp:taxon-name></italic> L., 2. Fauna USSR, N.S. 89, <tp:taxon-name><tp:taxon-name-part taxon-name-part-type="class">Insecta</tp:taxon-name-part></tp:taxon-name><tp:taxon-name><tp:taxon-name-part taxon-name-part-type="order">Diptera</tp:taxon-name-part></tp:taxon-name> 2(4): 1–503.</mixed-citation></ref><ref id="B14"><mixed-citation xmlns:xlink="http://www.w3.org/1999/xlink" xlink:type="simple"><person-group><name name-style="western"><surname>Matthews</surname><given-names>JV</given-names></name><name name-style="western"><surname>Telka</surname><given-names>A</given-names></name></person-group> (<year>1997</year>) <article-title>Insect fossils from the Yukon.</article-title> In: <person-group><name name-style="western"><surname>Danks</surname><given-names>H V</given-names></name><name name-style="western"><surname>Downes</surname><given-names>JA</given-names></name></person-group> (<role>Eds</role>) <issue-title>Insects of the Yukon.</issue-title><source>Biological Survey of Canada (Terrestrial Arthropods). Ottawa</source>, <fpage>911</fpage>–<lpage>962</lpage>.</mixed-citation></ref><ref id="B16"><mixed-citation xmlns:xlink="http://www.w3.org/1999/xlink" xlink:type="simple"><person-group><name name-style="western"><surname>Oosterbroek</surname><given-names>P</given-names></name></person-group> (<year>2019</year>) Catalogue of the Craneflies of the World (CCW). <ext-link xlink:type="simple" ext-link-type="uri" xlink:href="http://nlbif.eti.uva.nl/ccw/index.php">http://nlbif.eti.uva.nl/ccw/index.php</ext-link> [Last update: 12 Nov 2019]</mixed-citation></ref><ref id="B2"><mixed-citation xmlns:xlink="http://www.w3.org/1999/xlink" xlink:type="simple"><person-group><name name-style="western"><surname>Alexander</surname><given-names>CP</given-names></name></person-group> (<year>1935</year>) <article-title>New or little-known <tp:taxon-name><tp:taxon-name-part taxon-name-part-type="family">Tipulidae</tp:taxon-name-part></tp:taxon-name> from eastern Asia (<tp:taxon-name><tp:taxon-name-part taxon-name-part-type="order">Diptera</tp:taxon-name-part></tp:taxon-name>). XXV.</article-title><source>Philippine Journal of Science</source><volume>57</volume>: <fpage>81</fpage>–<lpage>148</lpage>.</mixed-citation></ref><ref id="B7"><mixed-citation xmlns:xlink="http://www.w3.org/1999/xlink" xlink:type="simple"><person-group><name name-style="western"><surname>Alexander</surname><given-names>CP</given-names></name><name name-style="western"><surname>Byers</surname><given-names>GW</given-names></name></person-group> (<year>1981</year>) <article-title><tp:taxon-name><tp:taxon-name-part taxon-name-part-type="family">Tipulidae</tp:taxon-name-part></tp:taxon-name>.</article-title> In: <person-group><name name-style="western"><surname>McAlpine</surname><given-names>JF</given-names></name><name name-style="western"><surname>Peterson</surname><given-names>BV</given-names></name><name name-style="western"><surname>Shewell</surname><given-names>GE</given-names></name><name name-style="western"><surname>Teskey</surname><given-names>HJ</given-names></name><name name-style="western"><surname>Vockeroth</surname><given-names>JR</given-names></name><name name-style="western"><surname>Wood</surname><given-names>DM</given-names></name></person-group> (<role>Eds</role>) <issue-title>Manual of Nearctic Diptera.</issue-title><source>Vol. 1. Biosystematics Research Institute, Ottawa, Ontario</source>, <fpage>153</fpage>–<lpage>190</lpage>.</mixed-citation></ref><ref id="B5"><mixed-citation xmlns:xlink="http://www.w3.org/1999/xlink" xlink:type="simple"><person-group><name name-style="western"><surname>Alexander</surname><given-names>CP</given-names></name></person-group> (<year>1965</year>) <article-title>New subgenera and species of crane-flies from California (<tp:taxon-name><tp:taxon-name-part taxon-name-part-type="order">Diptera</tp:taxon-name-part></tp:taxon-name>: <tp:taxon-name><tp:taxon-name-part taxon-name-part-type="family">Tipulidae</tp:taxon-name-part></tp:taxon-name>).</article-title><source>Pacific Insects</source><volume>7</volume>: <fpage>333</fpage>–<lpage>386</lpage>.</mixed-citation></ref></ref-list></tp:taxon-treatment>
