# Supplementary material for: Redescriptions of the poorly known crane fly species Tipula (Vestiplex) scandens and Tipula (Vestiplex) subscripta from Tibet and Yunnan, China (Diptera, Tipulidae)
Source: Zookeys. 2020 Mar 9;917:127–40. doi: 10.3897/zookeys.917.38044 (PMC7076056; doi:10.3897/zookeys.917.38044)
Supplement: XML Treatment for Tipula (Vestiplex) scandens [file zookeys.917.38044-treatment2.xml]

<!DOCTYPE tp:taxon-treatment
  PUBLIC "-//TaxonX//DTD Taxonomic Treatment Publishing DTD v0 20100105//EN" "tax-treatment-NSO.dtd">
<tp:taxon-treatment xmlns:tp="http://www.plazi.org/taxpub"><tp:treatment-meta><kwd-group><label>Taxon classification</label><kwd><named-content xmlns:xlink="http://www.w3.org/1999/xlink" content-type="kingdom">Animalia</named-content></kwd><kwd><named-content xmlns:xlink="http://www.w3.org/1999/xlink" content-type="order">Diptera</named-content></kwd><kwd><named-content xmlns:xlink="http://www.w3.org/1999/xlink" content-type="family">Tipulidae</named-content></kwd></kwd-group><mixed-citation publication-type="journal"><person-group><name><surname>Starkevich</surname><given-names>Pavel</given-names></name><name><surname>Men</surname><given-names>Qiu-Lei</given-names></name><name><surname>Sivell</surname><given-names>Duncan</given-names></name></person-group><article-title>Redescriptions of the poorly known crane fly species <italic><tp:taxon-name><tp:taxon-name-part taxon-name-part-type="genus" reg="Tipula">Tipula</tp:taxon-name-part></tp:taxon-name></italic> (<italic><tp:taxon-name><tp:taxon-name-part taxon-name-part-type="genus" reg="Tipula"/><tp:taxon-name-part taxon-name-part-type="subgenus" reg="Vestiplex">Vestiplex</tp:taxon-name-part></tp:taxon-name></italic>) <italic><tp:taxon-name><tp:taxon-name-part taxon-name-part-type="genus" reg="Tipula"/><tp:taxon-name-part taxon-name-part-type="subgenus" reg="Vestiplex"/><tp:taxon-name-part taxon-name-part-type="species" reg="scandens">scandens</tp:taxon-name-part></tp:taxon-name></italic> and <italic><tp:taxon-name><tp:taxon-name-part taxon-name-part-type="genus" reg="Tipula">Tipula</tp:taxon-name-part></tp:taxon-name></italic> (<italic><tp:taxon-name><tp:taxon-name-part taxon-name-part-type="genus" reg="Tipula"/><tp:taxon-name-part taxon-name-part-type="subgenus" reg="Vestiplex">Vestiplex</tp:taxon-name-part></tp:taxon-name></italic>) <italic><tp:taxon-name><tp:taxon-name-part taxon-name-part-type="genus" reg="Tipula"/><tp:taxon-name-part taxon-name-part-type="subgenus" reg="Vestiplex"/><tp:taxon-name-part taxon-name-part-type="species" reg="subscripta">subscripta</tp:taxon-name-part></tp:taxon-name></italic> from Tibet and Yunnan, China (<tp:taxon-name><tp:taxon-name-part taxon-name-part-type="order">Diptera</tp:taxon-name-part></tp:taxon-name>, <tp:taxon-name><tp:taxon-name-part taxon-name-part-type="family">Tipulidae</tp:taxon-name-part></tp:taxon-name>)</article-title><source>Zookeys</source><day>09</day><month>3</month><year>2020</year><volume>917</volume><fpage>127</fpage><lpage>140</lpage><pub-id pub-id-type="doi">10.3897/zookeys.917.38044</pub-id></mixed-citation></tp:treatment-meta><tp:nomenclature><tp:taxon-name><object-id xmlns:xlink="http://www.w3.org/1999/xlink" content-type="arpha" xlink:type="simple">4493EECC-7817-52AC-A772-94028D7E58D3</object-id>
            <tp:taxon-name-part taxon-name-part-type="genus" reg="Tipula">Tipula</tp:taxon-name-part> (<tp:taxon-name-part taxon-name-part-type="subgenus" reg="Vestiplex">Vestiplex</tp:taxon-name-part>) <tp:taxon-name-part taxon-name-part-type="species" reg="scandens">scandens</tp:taxon-name-part></tp:taxon-name><tp:taxon-authority>Edwards, 1928</tp:taxon-authority><xref ref-type="fig" rid="F1">Figures 1</xref><xref ref-type="fig" rid="F2">, 2–12</xref><xref ref-type="fig" rid="F3">, 13</xref><xref ref-type="fig" rid="F4">, 14–16</xref><tp:nomenclature-citation-list><tp:nomenclature-citation><tp:taxon-name>
                <tp:taxon-name-part taxon-name-part-type="genus" reg="Tipula">Tipula</tp:taxon-name-part> <tp:taxon-name-part taxon-name-part-type="species" reg="scandens">scandens</tp:taxon-name-part></tp:taxon-name><comment>Edwards, 1928: 691; Edwards, 1931: 80; Alexander, 1935: 119; Wu, 1940: 15; Alexander, 1953: 343; Savchenko, 1964: 228; <xref ref-type="bibr" rid="B17">Oosterbroek and Theowald 1992</xref>: 158.</comment></tp:nomenclature-citation></tp:nomenclature-citation-list></tp:nomenclature><tp:treatment-sec sec-type="diagnosis" id="SECID0E2LAC"><title>Diagnosis (male).</title><p><tp:taxon-name><tp:taxon-name-part taxon-name-part-type="genus" reg="Tipula">Tipula</tp:taxon-name-part> (<tp:taxon-name-part taxon-name-part-type="subgenus" reg="Vestiplex">V.</tp:taxon-name-part>) <tp:taxon-name-part taxon-name-part-type="species" reg="scandens">scandens</tp:taxon-name-part></tp:taxon-name> can be recognized by following combination of characters: body blackish antenna long, reaching the first abdominal segment if bent backwards, the first flagellomere cylindrical, the remaining flagellomeres strongly dilated at both ends, hypopygium with tergite nine in the shape of a narrow, transverse, sclerotised saucer-shaped plate, gonocoxite unarmed.</p></tp:treatment-sec><tp:treatment-sec sec-type="redescription" id="SECID0EPMAC"><title>Redescription.</title><p><bold>Male.</bold> Body length: 10.9–15.6 mm. Wing: 12.6–15.2 mm.</p><p>Head. Blackish in general. Rostrum blackish, thinly dusted with grey, nasus indistinct (Fig. <xref ref-type="fig" rid="F1">1</xref>). Vertex and occiput blackish, grey pruinose, with a narrowed black line medially. Antenna 13-segmented, if bent backwards almost reaching the posterior margin of the first abdominal segment; scape blackish, narrowed basally and broadened apically, pedicel blackish, very short; flagellum blackish with first flagellomere cylindrical, slightly curved, remaining flagellomeres strongly dilated at both ends, gradually shortening in length, the last flagellomere very small, basal enlargement of flagellomeres with five black verticils, verticils slightly shorter than the length of the corresponding flagellomeres (Fig. <xref ref-type="fig" rid="F1">1</xref>). Palpus entirely blackish.</p><p>Thorax. Pronotum blackish, white pruinose medially. Prescutum blackish, grey pruinose, with three blackish stripes, the laterals oblong, bordered by black line, the median one expanded apically and narrowed at base, separated by a black median line. Scutum blackish, grey pruinose, with two black spots. Scutellum blackish, grey pruinose. Mediotergite blackish. Pleura densely dusted with grey, only suffused with brown at the border of dorsum and pleura (Fig. <xref ref-type="fig" rid="F1">1</xref>). Leg with coxa blackish, thinly dusted with grey; trochanter black, femur and tibia dark brown with darker tips, two basal tarsal segments dark brown, remaining brownish black (Fig. <xref ref-type="fig" rid="F1">1</xref>). Wing yellowish-brown, cells c and sc not darker than ground colour, wing cells marbled with light brown spots scattered at base of Rs and around the stigma; with brown clouds in the arcular area, and distal and middle areas of bm, the latter extended along Cu; apical cells also suffused with light brown. Rs relatively short, subequal in length to R<sub>3</sub>, R<sub>1+2</sub> entire, discal cell broad, elongated, petiole of cell m<sub>1</sub> indistinct (Fig. <xref ref-type="fig" rid="F1">1</xref>). Halter with stem dark brown, knob blackish (Fig. <xref ref-type="fig" rid="F1">1</xref>).</p><fig id="F1" position="float" orientation="portrait"><object-id xmlns:xlink="http://www.w3.org/1999/xlink" content-type="doi" xlink:type="simple">10.3897/zookeys.917.38044.figure1</object-id><object-id xmlns:xlink="http://www.w3.org/1999/xlink" content-type="arpha" xlink:type="simple">D66DA065-4F06-50F4-8801-9BFCCD9ADAA9</object-id><label>Figure 1.</label><caption><p>Male habitus of <tp:taxon-name><tp:taxon-name-part taxon-name-part-type="genus" reg="Tipula">T.</tp:taxon-name-part> (<tp:taxon-name-part taxon-name-part-type="subgenus" reg="Vestiplex">V.</tp:taxon-name-part>) <tp:taxon-name-part taxon-name-part-type="species" reg="scandens">scandens</tp:taxon-name-part></tp:taxon-name>, lateral view.</p></caption><graphic xmlns:xlink="http://www.w3.org/1999/xlink" xlink:href="zookeys-917-127-g001.jpg" position="float" orientation="portrait" xlink:type="simple" id="oo_387770.jpg"><uri content-type="original_file" xlink:type="simple">https://binary.pensoft.net/fig/387770</uri></graphic></fig><p>Abdomen. Abdomen including hypopygium blackish, segments two to four narrowly suffused with brown on posterior margin (Fig. <xref ref-type="fig" rid="F1">1</xref>). <italic>Hypopygium.</italic> Tergite nine separated from sternite nine by a distinct narrowed notch (Figs <xref ref-type="fig" rid="F2">2</xref>, <xref ref-type="fig" rid="F2">3</xref>). Tergite nine in the shape of a narrow, transverse, sclerotised saucer-shaped plate (Fig. <xref ref-type="fig" rid="F2">3</xref>). The main body of tergal saucer brownish. Posterior margin of tergal saucer is broadly emarginated, lateral lobes rounded, densely covered with setae, anterior portion with raised border appearing as elevated transverse long and very narrow plate almost reaching lateral lobes. Sternite nine broad, distinctly protruding at hind margin, deeply divided by a V-shaped notch (Fig. <xref ref-type="fig" rid="F2">4</xref>). Gonocoxite triangular, unarmed (Fig. <xref ref-type="fig" rid="F2">2</xref>). Outer gonostylus narrowed at base, gradually broadened to the round apex (Fig. <xref ref-type="fig" rid="F2">5</xref>). Inner gonostylus a claw-shaped curved plate (Figs <xref ref-type="fig" rid="F2">2–4</xref>, <xref ref-type="fig" rid="F2">6</xref>). Beak extended into blackened obtuse rostrum. Posterior parts of medial sclerite lightly flattened. Lateral sclerites U-shaped. Adminiculum triangular tube-shaped, surpassing the end of gonocoxite, acute apically, with a triangular process at base in lateral view (Figs <xref ref-type="fig" rid="F2">7</xref>, <xref ref-type="fig" rid="F2">8</xref>). Gonocoxal fragment with medial sclerite V-shaped, at base with narrow apodeme, posteriorly rounded (Fig. <xref ref-type="fig" rid="F2">9</xref>). Semen pump very small, situated between eighth and ninth segments. Compressor apodeme fan-shaped with a V-shaped notch medially, the apical margin narrowly suffused with black (Fig. <xref ref-type="fig" rid="F2">10</xref>). Posterior immovable apodeme distinctly longer than compressor apodeme, very enlarged in dorsal view (Figs <xref ref-type="fig" rid="F2">11</xref>, <xref ref-type="fig" rid="F2">12</xref>). Anterior immovable apodeme short, gradually narrowed to apex, with a black stripe medially in lateral view (Figs <xref ref-type="fig" rid="F2">11</xref>, <xref ref-type="fig" rid="F2">12</xref>). Aedeagus tubular, almost three times as long as semen pump, thickened at base and gradually narrowed to end, acute apically (Fig. <xref ref-type="fig" rid="F2">2</xref>).</p><fig id="F2" position="float" orientation="portrait"><object-id xmlns:xlink="http://www.w3.org/1999/xlink" content-type="doi" xlink:type="simple">10.3897/zookeys.917.38044.figures2-12</object-id><object-id xmlns:xlink="http://www.w3.org/1999/xlink" content-type="arpha" xlink:type="simple">BF9048EB-01E7-51FE-8DF0-F7815DE1852A</object-id><label>Figures 2–12.</label><caption><p>Male hypopygium of <tp:taxon-name><tp:taxon-name-part taxon-name-part-type="genus" reg="Tipula">T.</tp:taxon-name-part> (<tp:taxon-name-part taxon-name-part-type="subgenus" reg="Vestiplex">V.</tp:taxon-name-part>) <tp:taxon-name-part taxon-name-part-type="species" reg="scandens">scandens</tp:taxon-name-part></tp:taxon-name>. <bold>2</bold> Hypopygium, lateral view <bold>3</bold> hypopygium, dorsal view <bold>4</bold> hypopygium, ventral view <bold>5</bold> outer gonostylus, lateral view <bold>6</bold> outer gonostylus and inner gonostylus, lateral view <bold>7</bold> adminiculum, lateral view <bold>8</bold> adminiculum, ventral view <bold>9</bold> gonocoxal fragment, dorsal view <bold>10</bold> compressor apodeme of semen pump <bold>11</bold> semen pump, lateral view <bold>12</bold> semen pump. Abbreviations: ls, lateral sclerite of gonocoxal fragment; ms, medial sclerite of gonocoxal fragment. Scale bars: 0.4 mm (<bold>2–4</bold>), 0.25 mm (<bold>5–12</bold>).</p></caption><graphic xmlns:xlink="http://www.w3.org/1999/xlink" xlink:href="zookeys-917-127-g002.jpg" position="float" orientation="portrait" xlink:type="simple" id="oo_387771.jpg"><uri content-type="original_file" xlink:type="simple">https://binary.pensoft.net/fig/387771</uri></graphic></fig><p><bold>Female.</bold> Body length: 15.6–18.4 mm. Wing: 8.0–8.1 mm. Body colour same as that of male except as follows. Antenna relatively short, if bent backward reaching before base of the wing. Scape expanded apically and narrowed basally, pedicel short, flagellum with flagellomeres cylindrical, gradually shortening in length distinctly shorter than the length of the corresponding flagellomeres (Fig. <xref ref-type="fig" rid="F3">13</xref>). Legs stout, femora distinctly dilated towards the apex (Fig. <xref ref-type="fig" rid="F3">13</xref>). Wing reduced, never more than half the body length (Fig. <xref ref-type="fig" rid="F3">13</xref>). Abdomen dark brown, tergites two to four with a pale median area, sternites two to four suffused with light brown on the lateral and posterior borders (Fig. <xref ref-type="fig" rid="F3">13</xref>).</p><fig id="F3" position="float" orientation="portrait"><object-id xmlns:xlink="http://www.w3.org/1999/xlink" content-type="doi" xlink:type="simple">10.3897/zookeys.917.38044.figure13</object-id><object-id xmlns:xlink="http://www.w3.org/1999/xlink" content-type="arpha" xlink:type="simple">FFF82666-E170-59ED-AFE4-DCABFE43BC3A</object-id><label>Figure 13.</label><caption><p>Female habitus of <tp:taxon-name><tp:taxon-name-part taxon-name-part-type="genus" reg="Tipula">T.</tp:taxon-name-part> (<tp:taxon-name-part taxon-name-part-type="subgenus" reg="Vestiplex">V.</tp:taxon-name-part>) <tp:taxon-name-part taxon-name-part-type="species" reg="scandens">scandens</tp:taxon-name-part></tp:taxon-name> (holotype), lateral view.</p></caption><graphic xmlns:xlink="http://www.w3.org/1999/xlink" xlink:href="zookeys-917-127-g003.jpg" position="float" orientation="portrait" xlink:type="simple" id="oo_387772.jpg"><uri content-type="original_file" xlink:type="simple">https://binary.pensoft.net/fig/387772</uri></graphic></fig><p>Ovipositor. Tergite nine dark brown, tergite ten shining dark brown. Cercus brown, with tip narrowed and slightly up-turned, outer margin with rough serration (Fig. <xref ref-type="fig" rid="F4">14</xref>). Hypovalva reduced, filamentous, slender, terminating in two setae (Fig. <xref ref-type="fig" rid="F4">15</xref>). Median incision between hypovalvae slightly deeper than posterior margin of sternite eight. Lateral incision absent. Sternite nine posteriorly triangular, anterior parts flattened (Fig. <xref ref-type="fig" rid="F4">16</xref>). Furca posteriorly flattened, posteriorly triangular in shape (Fig. <xref ref-type="fig" rid="F4">16</xref>). Bursa copulatrix with spermathecal duct sclerotised at base, in the shape of short, swollen, brown process (Fig. <xref ref-type="fig" rid="F4">16</xref>). Wall of bursa copulatrix sclerotised at connection site with spermathecal duct. Sclerotisation of all three spermathecal ducts connected and forming a complete dark brown ring. Anterior part of bursa copulatrix roughly straight.</p><fig id="F4" position="float" orientation="portrait"><object-id xmlns:xlink="http://www.w3.org/1999/xlink" content-type="doi" xlink:type="simple">10.3897/zookeys.917.38044.figures14-16</object-id><object-id xmlns:xlink="http://www.w3.org/1999/xlink" content-type="arpha" xlink:type="simple">AA95F0EC-B986-5BF6-B841-CED5DB339AF2</object-id><label>Figures 14–16.</label><caption><p>Female ovipositor of <tp:taxon-name><tp:taxon-name-part taxon-name-part-type="genus" reg="Tipula">T.</tp:taxon-name-part> (<tp:taxon-name-part taxon-name-part-type="subgenus" reg="Vestiplex">V.</tp:taxon-name-part>) <tp:taxon-name-part taxon-name-part-type="species" reg="scandens">scandens</tp:taxon-name-part></tp:taxon-name>. <bold>14</bold> Tergite ten and cercus, lateral view <bold>15</bold> sternite eight with hypovalvae, ventral view <bold>16</bold> sternite nine, furca, and part of internal reproductive system, dorsal view. Abbreviation: bp sd, basal part of spermathecal duct. Scale bars: 0.5 mm (<bold>14, 15</bold>), 0.4 mm (<bold>16</bold>).</p></caption><graphic xmlns:xlink="http://www.w3.org/1999/xlink" xlink:href="zookeys-917-127-g004.jpg" position="float" orientation="portrait" xlink:type="simple" id="oo_387773.jpg"><uri content-type="original_file" xlink:type="simple">https://binary.pensoft.net/fig/387773</uri></graphic></fig></tp:treatment-sec><tp:treatment-sec sec-type="type material" id="SECID0EAGAE"><title>Type material examined.</title><p>Holotype, female, <bold>China</bold>: “Type” / “Tibet: Phusi La 16, 500’, 3- vii-1924. Maj. R. W. G. Hingston” / “<italic>Tipula scandens</italic> Edw F.W.Edwards. det. 1928” / “HOLOTYPE” / “HOLOTYPE <italic>Tipula scandens</italic> Edwards det. J. E. Chainey, 1995” / “<named-content xmlns:xlink="http://www.w3.org/1999/xlink" content-type="dwc:institutional_code" xlink:type="simple">BMNH</named-content>(E)#246032”.</p></tp:treatment-sec><tp:treatment-sec sec-type="material" id="SECID0EDHAE"><title>Additional material examined.</title><p><tp:taxon-name><tp:taxon-name-part taxon-name-part-type="genus" reg="Tipula">Tipula</tp:taxon-name-part> (<tp:taxon-name-part taxon-name-part-type="subgenus" reg="Vestiplex">Vestiplex</tp:taxon-name-part>) <tp:taxon-name-part taxon-name-part-type="species" reg="scandens">scandens</tp:taxon-name-part></tp:taxon-name> Edwards, 1928: <bold>China</bold>: 1 female, E. Tibet, Poshö, 16,000 ft., 20. VII. 1936, R. J. H. Kaulback, B. M. 1937-547, <italic><tp:taxon-name><tp:taxon-name-part taxon-name-part-type="genus" reg="Tipula">Tipula</tp:taxon-name-part> <tp:taxon-name-part taxon-name-part-type="species" reg="scandens">scandens</tp:taxon-name-part></tp:taxon-name></italic> Edw. Det. C. P. Alexander 1950 (<named-content xmlns:xlink="http://www.w3.org/1999/xlink" content-type="dwc:institutional_code" xlink:type="simple">USNM</named-content>); 2 males, East Tibet, DüChu Valley, 14,000 ft, 10–15.vii.1936, R. J. H. Kaulback, B. M. 1937-547 (<named-content xmlns:xlink="http://www.w3.org/1999/xlink" content-type="dwc:institutional_code" xlink:type="simple">BMNH</named-content>); 1 male, East Tibet, DüChu Valley,13,000 ft., 10–15. vii. 1936, R. J. H. Kaulback. B. M. 1937-547 (<named-content xmlns:xlink="http://www.w3.org/1999/xlink" content-type="dwc:institutional_code" xlink:type="simple">BMNH</named-content>); 3 males, East Tibet, Poshö, Dzongra, 14.500 ft, 4. vii. 1936, R. J. H. Kaulback, B. M. 1937-547, <italic><tp:taxon-name><tp:taxon-name-part taxon-name-part-type="genus" reg="Tipula">Tipula</tp:taxon-name-part> <tp:taxon-name-part taxon-name-part-type="species" reg="scandens">scandens</tp:taxon-name-part></tp:taxon-name></italic> Edw. Det. C. P. Alexander 1950 (<named-content xmlns:xlink="http://www.w3.org/1999/xlink" content-type="dwc:institutional_code" xlink:type="simple">BMNH</named-content>); 1 male, East Tibet, Poshö Dzongra, 15,000 ft., 4. vii. 1936, R. J. H. Kaulback, B. M. 1937-547, <italic><tp:taxon-name><tp:taxon-name-part taxon-name-part-type="genus" reg="Tipula">Tipula</tp:taxon-name-part> <tp:taxon-name-part taxon-name-part-type="species" reg="scandens">scandens</tp:taxon-name-part></tp:taxon-name></italic> Edw. Det. C. P. Alexander 1950 (<named-content xmlns:xlink="http://www.w3.org/1999/xlink" content-type="dwc:institutional_code" xlink:type="simple">BMNH</named-content>).</p></tp:treatment-sec><tp:treatment-sec sec-type="distribution" id="SECID0ETJAE"><title>Distribution.</title><p>China (Tibet).</p></tp:treatment-sec><tp:treatment-sec sec-type="remarks" id="SECID0EYJAE"><title>Remarks.</title><p><tp:taxon-name><tp:taxon-name-part taxon-name-part-type="genus" reg="Tipula">T.</tp:taxon-name-part> (<tp:taxon-name-part taxon-name-part-type="subgenus" reg="Vestiplex">V.</tp:taxon-name-part>) <tp:taxon-name-part taxon-name-part-type="species" reg="scandens">scandens</tp:taxon-name-part></tp:taxon-name> belongs to the <italic>coquillettiana</italic> species group (<xref ref-type="bibr" rid="B18">Savchenko 1960</xref>). According to <xref ref-type="bibr" rid="B18">Savchenko (1960)</xref> males are characterized by a tergite nine that is in the shape of a narrow, transverse sclerotised plate, its posterior margin broadly emarginated, with the lateral angles usually produced into an obtuse ledge. Anterior border of tergite nine elevated into lightly curved long edge reaching the lateral angles of tergite nine.</p></tp:treatment-sec><ref-list><ref id="B17"><mixed-citation xmlns:xlink="http://www.w3.org/1999/xlink" xlink:type="simple"><person-group><name name-style="western"><surname>Oosterbroek</surname><given-names>P</given-names></name><name name-style="western"><surname>Theowald</surname><given-names>Br</given-names></name></person-group> (<year>1992</year>) <article-title>Family <tp:taxon-name><tp:taxon-name-part taxon-name-part-type="family">Tipulidae</tp:taxon-name-part></tp:taxon-name>.</article-title><source>Catalogue of Palaearctic <tp:taxon-name><tp:taxon-name-part taxon-name-part-type="order">Diptera</tp:taxon-name-part></tp:taxon-name></source><volume>1</volume>: <fpage>56</fpage>–<lpage>178</lpage>.</mixed-citation></ref><ref id="B18"><mixed-citation xmlns:xlink="http://www.w3.org/1999/xlink" xlink:type="simple"><person-group><name name-style="western"><surname>Savchenko</surname><given-names>EN</given-names></name></person-group> (<year>1960</year>) <article-title>A contribution to the taxonomy of crane-flies (<tp:taxon-name><tp:taxon-name-part taxon-name-part-type="order">Diptera</tp:taxon-name-part></tp:taxon-name>, <tp:taxon-name><tp:taxon-name-part taxon-name-part-type="family">Tipulidae</tp:taxon-name-part></tp:taxon-name>) of the subgenus <tp:taxon-name><tp:taxon-name-part taxon-name-part-type="genus"/><tp:taxon-name-part taxon-name-part-type="subgenus">Vestiplex</tp:taxon-name-part></tp:taxon-name> Bezzi of the genus <italic><tp:taxon-name><tp:taxon-name-part taxon-name-part-type="genus">Tipula</tp:taxon-name-part></tp:taxon-name></italic> L.</article-title><source>Horae Societatis Entomologicae Rossicae (Unionis Soveticae)</source><volume>47</volume>: <fpage>143</fpage>–<lpage>216</lpage>.</mixed-citation></ref></ref-list></tp:taxon-treatment>
