# Supplementary material for: Redescriptions of the poorly known crane fly species Tipula (Vestiplex) scandens and Tipula (Vestiplex) subscripta from Tibet and Yunnan, China (Diptera, Tipulidae)
Source: Zookeys. 2020 Mar 9;917:127–40. doi: 10.3897/zookeys.917.38044 (PMC7076056; doi:10.3897/zookeys.917.38044)
Supplement: XML Treatment for Tipula (Vestiplex) subscripta [file zookeys.917.38044-treatment3.xml]

<!DOCTYPE tp:taxon-treatment
  PUBLIC "-//TaxonX//DTD Taxonomic Treatment Publishing DTD v0 20100105//EN" "tax-treatment-NSO.dtd">
<tp:taxon-treatment xmlns:tp="http://www.plazi.org/taxpub"><tp:treatment-meta><kwd-group><label>Taxon classification</label><kwd><named-content xmlns:xlink="http://www.w3.org/1999/xlink" content-type="kingdom">Animalia</named-content></kwd><kwd><named-content xmlns:xlink="http://www.w3.org/1999/xlink" content-type="order">Diptera</named-content></kwd><kwd><named-content xmlns:xlink="http://www.w3.org/1999/xlink" content-type="family">Tipulidae</named-content></kwd></kwd-group><mixed-citation publication-type="journal"><person-group><name><surname>Starkevich</surname><given-names>Pavel</given-names></name><name><surname>Men</surname><given-names>Qiu-Lei</given-names></name><name><surname>Sivell</surname><given-names>Duncan</given-names></name></person-group><article-title>Redescriptions of the poorly known crane fly species <italic><tp:taxon-name><tp:taxon-name-part taxon-name-part-type="genus" reg="Tipula">Tipula</tp:taxon-name-part></tp:taxon-name></italic> (<italic><tp:taxon-name><tp:taxon-name-part taxon-name-part-type="genus" reg="Tipula"/><tp:taxon-name-part taxon-name-part-type="subgenus" reg="Vestiplex">Vestiplex</tp:taxon-name-part></tp:taxon-name></italic>) <italic><tp:taxon-name><tp:taxon-name-part taxon-name-part-type="genus" reg="Tipula"/><tp:taxon-name-part taxon-name-part-type="subgenus" reg="Vestiplex"/><tp:taxon-name-part taxon-name-part-type="species" reg="scandens">scandens</tp:taxon-name-part></tp:taxon-name></italic> and <italic><tp:taxon-name><tp:taxon-name-part taxon-name-part-type="genus" reg="Tipula">Tipula</tp:taxon-name-part></tp:taxon-name></italic> (<italic><tp:taxon-name><tp:taxon-name-part taxon-name-part-type="genus" reg="Tipula"/><tp:taxon-name-part taxon-name-part-type="subgenus" reg="Vestiplex">Vestiplex</tp:taxon-name-part></tp:taxon-name></italic>) <italic><tp:taxon-name><tp:taxon-name-part taxon-name-part-type="genus" reg="Tipula"/><tp:taxon-name-part taxon-name-part-type="subgenus" reg="Vestiplex"/><tp:taxon-name-part taxon-name-part-type="species" reg="subscripta">subscripta</tp:taxon-name-part></tp:taxon-name></italic> from Tibet and Yunnan, China (<tp:taxon-name><tp:taxon-name-part taxon-name-part-type="order">Diptera</tp:taxon-name-part></tp:taxon-name>, <tp:taxon-name><tp:taxon-name-part taxon-name-part-type="family">Tipulidae</tp:taxon-name-part></tp:taxon-name>)</article-title><source>Zookeys</source><day>09</day><month>3</month><year>2020</year><volume>917</volume><fpage>127</fpage><lpage>140</lpage><pub-id pub-id-type="doi">10.3897/zookeys.917.38044</pub-id></mixed-citation></tp:treatment-meta><tp:nomenclature><tp:taxon-name><object-id xmlns:xlink="http://www.w3.org/1999/xlink" content-type="arpha" xlink:type="simple">E1F171DF-1EF3-53CE-A91A-AD42CC7034C0</object-id>
            <tp:taxon-name-part taxon-name-part-type="genus" reg="Tipula">Tipula</tp:taxon-name-part> (<tp:taxon-name-part taxon-name-part-type="subgenus" reg="Vestiplex">Vestiplex</tp:taxon-name-part>) <tp:taxon-name-part taxon-name-part-type="species" reg="subscripta">subscripta</tp:taxon-name-part></tp:taxon-name><tp:taxon-authority>Edwards, 1928</tp:taxon-authority><xref ref-type="fig" rid="F5">Figures 17</xref><xref ref-type="fig" rid="F6">, 18–30</xref><xref ref-type="fig" rid="F7">, 31</xref><xref ref-type="fig" rid="F8">, 32–33</xref><tp:nomenclature-citation-list><tp:nomenclature-citation><tp:taxon-name>
                <tp:taxon-name-part taxon-name-part-type="genus" reg="Tipula">Tipula</tp:taxon-name-part> <tp:taxon-name-part taxon-name-part-type="species" reg="subscripta">subscripta</tp:taxon-name-part></tp:taxon-name><comment>Edwards, 1928: 689; Edwards, 1931: 80; Alexander, 1935: 119; Wu, 1940: 15; Alexander, 1963: 327; Savchenko, 1964: 164; <xref ref-type="bibr" rid="B6">Alexander and Alexander 1973</xref>: 65; <xref ref-type="bibr" rid="B17">Oosterbroek and Theowald 1992</xref>: 159.</comment></tp:nomenclature-citation></tp:nomenclature-citation-list></tp:nomenclature><tp:treatment-sec sec-type="diagnosis" id="SECID0EDNAE"><title>Diagnosis (male).</title><p><tp:taxon-name><tp:taxon-name-part taxon-name-part-type="genus" reg="Tipula">Tipula</tp:taxon-name-part> (<tp:taxon-name-part taxon-name-part-type="subgenus" reg="Vestiplex">V.</tp:taxon-name-part>) <tp:taxon-name-part taxon-name-part-type="species" reg="subscripta">subscripta</tp:taxon-name-part></tp:taxon-name> can be recognized by following combination of characters: body yellowish-brown, antenna bicolored except three yellow basal segments, if bent backwards reaching the base of the wing, tergite nine forming a pale-yellow saucer-shaped plate anteriorly having raised border, gonocoxite armed with a strong spine.</p></tp:treatment-sec><tp:treatment-sec sec-type="description" id="SECID0EXNAE"><title>Description.</title><p><bold>Male.</bold> Body length: 14.4–14.7 mm. Wing: 18.2–19.1 mm.</p><p>Head. Yellow in colouration generally (Fig. <xref ref-type="fig" rid="F5">17</xref>). Rostrum yellow, nasus distinct and yellow. Vertex and occiput greyish, medially with brown line which is very narrow at the occiput becoming broad between the eyes. Antenna 13-segmented, if bent backwards just reaching the base of the wing; scape yellow, expanded apically and narrowed basally, pedicel yellow and short, flagellum with first flagellomere entirely yellow, slightly narrowed at apex, the remaining flagellomeres bicoloured, brown basally and yellow apically, each flagellomere gradually shortening in length, basal enlargements with abundant black verticils, almost subequal in length to their corresponding flagellomeres (Fig. <xref ref-type="fig" rid="F5">17</xref>). Palpus dark brown.</p><fig id="F5" position="float" orientation="portrait"><object-id xmlns:xlink="http://www.w3.org/1999/xlink" content-type="doi" xlink:type="simple">10.3897/zookeys.917.38044.figure17</object-id><object-id xmlns:xlink="http://www.w3.org/1999/xlink" content-type="arpha" xlink:type="simple">7AE3CDDA-564D-5EC9-A150-08062D217BB2</object-id><label>Figure 17.</label><caption><p>Male habitus of <tp:taxon-name><tp:taxon-name-part taxon-name-part-type="genus" reg="Tipula">T.</tp:taxon-name-part> (<tp:taxon-name-part taxon-name-part-type="subgenus" reg="Vestiplex">V.</tp:taxon-name-part>) <tp:taxon-name-part taxon-name-part-type="species" reg="subscripta">subscripta</tp:taxon-name-part></tp:taxon-name> (holotype), lateral view.</p></caption><graphic xmlns:xlink="http://www.w3.org/1999/xlink" xlink:href="zookeys-917-127-g005.jpg" position="float" orientation="portrait" xlink:type="simple" id="oo_387774.jpg"><uri content-type="original_file" xlink:type="simple">https://binary.pensoft.net/fig/387774</uri></graphic></fig><p>Thorax. Pronotum yellow, black in middle and whitish pruinose laterally. Prescutum brownish with four grey stripes, the lateral stripes narrow with broad brown border, the median two stripes also suffused with brown borders. Space between median and lateral stripes whitish pruinose. Scutum yellowish brown, thinly whitish pruinose, with two grey spots, the posterior one distinctly bigger than anterior one. Scutellum and mediotergite yellowish brown, whitish pruinose, both with a brown median line. Pleura brownish, darker on dorsal side of anepisternum. Leg slender, coxa same as pleuron in colouration, trochanter yellow, femur and tibia yellow with slightly dark tips, tarsus yellowish brown (Fig. <xref ref-type="fig" rid="F5">17</xref>). Wing relatively transparent, cells c and sc not darker than the ground colour, wing cells marbled with light brown spots scattered by base and apex of Rs and around the stigma, two brown clouds distributed along Cu. Rs relatively short, subequal in length to R<sub>3</sub>, R<sub>1+2</sub> entire, discal cell broad, at least four times as long as the petiole of cell m<sub>1</sub> (Fig. <xref ref-type="fig" rid="F5">17</xref>). Halter with stem yellow, knob yellowish brown.</p><p>Abdomen. First abdominal segment yellowish, remaining segments including hypopygium yellowish-brown (Fig. <xref ref-type="fig" rid="F4">14</xref>). <italic>Hypopygium.</italic> Tergite nine mostly fused with sternite nine (Figs <xref ref-type="fig" rid="F6">18</xref>, <xref ref-type="fig" rid="F6">19</xref>). Tergite nine distally forming a pale-yellow saucer-shaped plate (Fig. <xref ref-type="fig" rid="F6">19</xref>). The main body of tergal saucer is pale-yellow. Posterior margin of tergal saucer is broadly emarginated, posterior lobes pale laterally with incision. Anterior portion brown with raised border appearing as an elevated transverse quadrate plate. The quadrate plate medially pale, lateral angles produced into black tooth. Sternite nine broad and rounded in general, with a U-shaped notch at hind margin (Fig. <xref ref-type="fig" rid="F6">20</xref>). Gonocoxite armed with a strong spine, apex acute and blackened (Figs <xref ref-type="fig" rid="F6">18</xref>, <xref ref-type="fig" rid="F6">21</xref>). Outer gonostylus lightly curved, finger-shaped (Fig. <xref ref-type="fig" rid="F6">22</xref>). Inner gonostylus in the shape of slightly curved plate, bifid at apex, dorsally with a black obtuse tooth, beak extended into blackened obtuse rostrum (Figs <xref ref-type="fig" rid="F6">23</xref>, <xref ref-type="fig" rid="F6">24</xref>). Posterior parts of medial sclerite distally flattened. Lateral sclerites U-shaped. Adminiculum in the shape of short, triangular tube (Figs <xref ref-type="fig" rid="F6">25</xref>, <xref ref-type="fig" rid="F6">26</xref>). Gonocoxal fragment with medial sclerite slender, V-shaped, with flattened and short apodeme at base (Fig. <xref ref-type="fig" rid="F6">27</xref>). Semen pump situated between eighth and ninth segments. Compressor apodeme fan-shaped, medially with a V-shaped notch (Fig. <xref ref-type="fig" rid="F6">28</xref>). Posterior immovable apodeme subequal in length to compressor apodeme, rounded apically in dorsal view (Figs <xref ref-type="fig" rid="F6">29</xref>, <xref ref-type="fig" rid="F6">30</xref>). Anterior immovable apodeme short, gradually narrowed to apex in lateral view, an expanded lobe in dorsal view (Figs <xref ref-type="fig" rid="F6">29</xref>, <xref ref-type="fig" rid="F6">30</xref>). Aedeagus tubular, almost two times as long as semen pump, thickened at base and gradually narrowed to end, acute apically (Fig. <xref ref-type="fig" rid="F6">18</xref>).</p><fig id="F6" position="float" orientation="portrait"><object-id xmlns:xlink="http://www.w3.org/1999/xlink" content-type="doi" xlink:type="simple">10.3897/zookeys.917.38044.figures18-30</object-id><object-id xmlns:xlink="http://www.w3.org/1999/xlink" content-type="arpha" xlink:type="simple">3FC1A8F0-1B9B-5759-B0A8-CC0CE89BE3DB</object-id><label>Figures 18–30.</label><caption><p>Male hypopygium of <tp:taxon-name><tp:taxon-name-part taxon-name-part-type="genus" reg="Tipula">T.</tp:taxon-name-part> (<tp:taxon-name-part taxon-name-part-type="subgenus" reg="Vestiplex">V.</tp:taxon-name-part>) <tp:taxon-name-part taxon-name-part-type="species" reg="subscripta">subscripta</tp:taxon-name-part></tp:taxon-name>. <bold>18</bold> Hypopygium, lateral view <bold>19</bold> hypopygium, dorsal view <bold>20</bold> hypopygium, ventral view <bold>21</bold> gonocoxite, lateral view <bold>22</bold> outer gonostylus, lateral view <bold>23</bold> inner gonostylus, outer lateral view <bold>24</bold> inner gonostylus, inner lateral view <bold>25</bold> adminiculum, ventral view <bold>26</bold> adminiculum, lateral view <bold>27</bold> gonocoxal fragment, dorsal view <bold>28</bold> compressor apodeme of semen pump <bold>29</bold> semen pump, lateral view <bold>30</bold> semen pump. Abbreviations: ls, lateral sclerite of gonocoxal fragment; ms, medial sclerite of gonocoxal fragment. Scale bars: 0.4 mm (<bold>18–20</bold>), 0.25 mm (<bold>21–30</bold>).</p></caption><graphic xmlns:xlink="http://www.w3.org/1999/xlink" xlink:href="zookeys-917-127-g006.jpg" position="float" orientation="portrait" xlink:type="simple" id="oo_387775.jpg"><uri content-type="original_file" xlink:type="simple">https://binary.pensoft.net/fig/387775</uri></graphic></fig><p><bold>Female.</bold> Body length: 21.9–24.5 mm. Wing: 20.7–23.1 mm. Body colouration same as that of male except as follows. Antenna, if bent backward reaching pronotum. Scape and pedicel yellow, flagellar segments darkened at base. Each flagellomere slightly narrowed at apex, gradually shorter in length, base with five black verticils that are slightly longer than the length of its corresponding flagellomere (Fig. <xref ref-type="fig" rid="F7">31</xref>). Leg with femur and tibia darker at apex than that of male (Fig. <xref ref-type="fig" rid="F7">31</xref>). Wing darker in colouration than that of male, with scattered light brown spots at base of Rs and around the stigma, with light brown clouds distributed as follows: arcular area, median area of br cell, median and apical areas of bm cell, a<sub>1</sub> and a<sub>2</sub> cells, apical half of r<sub>1+2</sub> and r<sub>3</sub> cells, median area of r<sub>4+5</sub> cell (Fig. <xref ref-type="fig" rid="F7">31</xref>). Abdomen yellowish brown, with brown dorsomedial and lateral stripes.</p><fig id="F7" position="float" orientation="portrait"><object-id xmlns:xlink="http://www.w3.org/1999/xlink" content-type="doi" xlink:type="simple">10.3897/zookeys.917.38044.figure31</object-id><object-id xmlns:xlink="http://www.w3.org/1999/xlink" content-type="arpha" xlink:type="simple">DFD9A5C0-6168-5D59-AD6E-4DB47B422089</object-id><label>Figure 31.</label><caption><p>Female habitus of <tp:taxon-name><tp:taxon-name-part taxon-name-part-type="genus" reg="Tipula">T.</tp:taxon-name-part> (<tp:taxon-name-part taxon-name-part-type="subgenus" reg="Vestiplex">V.</tp:taxon-name-part>) <tp:taxon-name-part taxon-name-part-type="species" reg="subscripta">subscripta</tp:taxon-name-part></tp:taxon-name>, lateral view.</p></caption><graphic xmlns:xlink="http://www.w3.org/1999/xlink" xlink:href="zookeys-917-127-g007.jpg" position="float" orientation="portrait" xlink:type="simple" id="oo_387776.jpg"><uri content-type="original_file" xlink:type="simple">https://binary.pensoft.net/fig/387776</uri></graphic></fig><p>Ovipositor. Tergite nine brown, tergite ten shining brown. Cercus brown, slender, with tip narrowed and up-turned, outer margin with rough serration (Fig. <xref ref-type="fig" rid="F8">32</xref>). Hypovalva reduced, filamentous, slender, terminating in two setae (Fig. <xref ref-type="fig" rid="F8">33</xref>). Median incision between hypovalvae slightly deeper than posterior margin of sternite eight. Lateral incision absent. Sternite nine posteriorly with two short extensions on either side beneath the apex, anterior parts narrow (Fig. <xref ref-type="fig" rid="F8">34</xref>). Furca posteriorly pale, anteriorly brown, long and narrow.</p><fig id="F8" position="float" orientation="portrait"><object-id xmlns:xlink="http://www.w3.org/1999/xlink" content-type="doi" xlink:type="simple">10.3897/zookeys.917.38044.figures32-34</object-id><object-id xmlns:xlink="http://www.w3.org/1999/xlink" content-type="arpha" xlink:type="simple">E5528BE0-DA8E-583E-A7EE-05CBD53D184A</object-id><label>Figures 32–34.</label><caption><p>Female ovipositor of <tp:taxon-name><tp:taxon-name-part taxon-name-part-type="genus" reg="Tipula">T.</tp:taxon-name-part> (<tp:taxon-name-part taxon-name-part-type="subgenus" reg="Vestiplex">V.</tp:taxon-name-part>) <tp:taxon-name-part taxon-name-part-type="species" reg="subscripta">subscripta</tp:taxon-name-part></tp:taxon-name>. <bold>32</bold> Ovipositor, lateral view <bold>33</bold> sternite eight with hypovalvae, ventral view <bold>34</bold> sternite nine and furca, dorsal view. Scale bars: 0.6 mm (<bold>32</bold>), 0.5 mm (<bold>33</bold>), 0.25 mm (<bold>34</bold>).</p></caption><graphic xmlns:xlink="http://www.w3.org/1999/xlink" xlink:href="zookeys-917-127-g008.jpg" position="float" orientation="portrait" xlink:type="simple" id="oo_387777.jpg"><uri content-type="original_file" xlink:type="simple">https://binary.pensoft.net/fig/387777</uri></graphic></fig></tp:treatment-sec><tp:treatment-sec sec-type="type material" id="SECID0EHXAE"><title>Type material examined.</title><p>Holotype, male, <bold>China</bold>: “Type” / “S. W. China: Yunnan. E. of Janula. 11,000’, 24. vii-1922. Prof. J. W. Gregory” / “<italic>Tipula subscripta</italic> Edw. F. W. Edwards. det. 1928” / “HOLOTYPE” / “HOLOTYPE <italic>Tipula subscripta</italic> Edwards det. J. E. Chainey, 1995” / “<named-content xmlns:xlink="http://www.w3.org/1999/xlink" content-type="dwc:institutional_code" xlink:type="simple">BMNH</named-content> (E) #246031”.</p></tp:treatment-sec><tp:treatment-sec sec-type="material" id="SECID0EKYAE"><title>Additional material examined.</title><p><tp:taxon-name><tp:taxon-name-part taxon-name-part-type="genus" reg="Tipula">Tipula</tp:taxon-name-part> (<tp:taxon-name-part taxon-name-part-type="subgenus" reg="Vestiplex">Vestiplex</tp:taxon-name-part>) <tp:taxon-name-part taxon-name-part-type="species" reg="subscripta">subscripta</tp:taxon-name-part></tp:taxon-name> Edwards, 1928: <bold>China</bold>: 1 female, Southeast Tibet, Nagong, Shiuden Gompä, 12,500 ft., 25. viii. 1933, F. Kingdon Ward, B. 14,000 ft., 24. VII. 1936, R. J. H. Kaulback, B. M. 1937-547, <italic><tp:taxon-name><tp:taxon-name-part taxon-name-part-type="genus" reg="Tipula">Tipula</tp:taxon-name-part> <tp:taxon-name-part taxon-name-part-type="species" reg="subscripta">subscripta</tp:taxon-name-part></tp:taxon-name></italic> Ed. Det. C. P. Alexander 19[??] (<named-content xmlns:xlink="http://www.w3.org/1999/xlink" content-type="dwc:institutional_code" xlink:type="simple">BMNH</named-content>). Abdomen and leg with antena on two separate slides (<named-content xmlns:xlink="http://www.w3.org/1999/xlink" content-type="dwc:institutional_code" xlink:type="simple">USNM</named-content>); 1 male, East Tibet, Poshö, 13,000 ft., 29. VII. 1936, R. J. H. Kaulback, B. M. 1937-547, <italic><tp:taxon-name><tp:taxon-name-part taxon-name-part-type="genus" reg="Tipula">Tipula</tp:taxon-name-part> <tp:taxon-name-part taxon-name-part-type="species" reg="subscripta">subscripta</tp:taxon-name-part></tp:taxon-name></italic> Ed. Det. C. P. Alexander 1936 (<named-content xmlns:xlink="http://www.w3.org/1999/xlink" content-type="dwc:institutional_code" xlink:type="simple">BMNH</named-content>); 1 female, Southeast Tibet, Shugden Gompä 13,000 ft., 18. VIII. 1935, R. J. H. Kaulback, B. M.1937-547, <italic><tp:taxon-name><tp:taxon-name-part taxon-name-part-type="genus" reg="Tipula">Tipula</tp:taxon-name-part> <tp:taxon-name-part taxon-name-part-type="species" reg="subscripta">subscripta</tp:taxon-name-part></tp:taxon-name></italic> Ed. Det. C. P. Alexander 1960 (<named-content xmlns:xlink="http://www.w3.org/1999/xlink" content-type="dwc:institutional_code" xlink:type="simple">BMNH</named-content>); 2 females, Southeast Tibet, Nagong, Shiuden Gompä, 12,000 ft., 25. viii. 1933, F. Kingdon Ward, B. M. 1934-155, <italic><tp:taxon-name><tp:taxon-name-part taxon-name-part-type="genus" reg="Tipula">Tipula</tp:taxon-name-part> <tp:taxon-name-part taxon-name-part-type="species" reg="subscripta">subscripta</tp:taxon-name-part></tp:taxon-name></italic> Ed. Det. C. P. Alexander 1960 (<named-content xmlns:xlink="http://www.w3.org/1999/xlink" content-type="dwc:institutional_code" xlink:type="simple">BMNH</named-content>); 1 female, East Tibet, DüChu Valley, 13,000 ft., 13. vii. 1936, R. J. H. Kaulback, B. M.1937-547, <italic><tp:taxon-name><tp:taxon-name-part taxon-name-part-type="genus" reg="Tipula">Tipula</tp:taxon-name-part> <tp:taxon-name-part taxon-name-part-type="species" reg="subscripta">subscripta</tp:taxon-name-part></tp:taxon-name></italic> Ed. Det. C. P. Alexander 1960 (<named-content xmlns:xlink="http://www.w3.org/1999/xlink" content-type="dwc:institutional_code" xlink:type="simple">BMNH</named-content>).</p></tp:treatment-sec><tp:treatment-sec sec-type="distribution" id="SECID0EV2AE"><title>Distribution.</title><p>China (Yunnan, Tibet).</p></tp:treatment-sec><tp:treatment-sec sec-type="remarks" id="SECID0E12AE"><title>Remarks.</title><p><tp:taxon-name><tp:taxon-name-part taxon-name-part-type="genus" reg="Tipula">T.</tp:taxon-name-part> (<tp:taxon-name-part taxon-name-part-type="subgenus" reg="Vestiplex">V.</tp:taxon-name-part>) <tp:taxon-name-part taxon-name-part-type="species" reg="subscripta">subscripta</tp:taxon-name-part></tp:taxon-name> belongs to the <italic><tp:taxon-name><tp:taxon-name-part taxon-name-part-type="genus" reg="Tipula"/><tp:taxon-name-part taxon-name-part-type="species" reg="scripta">scripta</tp:taxon-name-part></tp:taxon-name></italic> species group. The <italic><tp:taxon-name><tp:taxon-name-part taxon-name-part-type="genus" reg="Tipula"/><tp:taxon-name-part taxon-name-part-type="species" reg="scripta">scripta</tp:taxon-name-part></tp:taxon-name></italic> species group was proposed by <xref ref-type="bibr" rid="B13">Mannheims (1953)</xref>, discussed by <xref ref-type="bibr" rid="B18">Savchenko (1960</xref>, <xref ref-type="bibr" rid="B19">1964</xref>), and the range of species were revised by <xref ref-type="bibr" rid="B20">Starkevich and Podenas (2011</xref>, <xref ref-type="bibr" rid="B21">2015</xref>). Males of the <italic><tp:taxon-name><tp:taxon-name-part taxon-name-part-type="genus" reg="Tipula"/><tp:taxon-name-part taxon-name-part-type="species" reg="scripta">scripta</tp:taxon-name-part></tp:taxon-name></italic> group are characterized by the following features: gonocoxite horn-shaped, tergite nine forming a pale-yellow saucer-shaped plate with posterior margin emarginated and anterior portion appearing as an elevated transverse quadrate plate.</p></tp:treatment-sec><tp:treatment-sec><!--Section generated to contain objects referenced in tp:taxon-treatment.--><fig id="F4" position="float" orientation="portrait"><object-id xmlns:xlink="http://www.w3.org/1999/xlink" content-type="doi" xlink:type="simple">10.3897/zookeys.917.38044.figures14-16</object-id><object-id xmlns:xlink="http://www.w3.org/1999/xlink" content-type="arpha" xlink:type="simple">AA95F0EC-B986-5BF6-B841-CED5DB339AF2</object-id><label>Figures 14–16.</label><caption><p>Female ovipositor of <tp:taxon-name><tp:taxon-name-part taxon-name-part-type="genus" reg="Tipula">T.</tp:taxon-name-part> (<tp:taxon-name-part taxon-name-part-type="subgenus" reg="Vestiplex">V.</tp:taxon-name-part>) <tp:taxon-name-part taxon-name-part-type="species" reg="scandens">scandens</tp:taxon-name-part></tp:taxon-name>. <bold>14</bold> Tergite ten and cercus, lateral view <bold>15</bold> sternite eight with hypovalvae, ventral view <bold>16</bold> sternite nine, furca, and part of internal reproductive system, dorsal view. Abbreviation: bp sd, basal part of spermathecal duct. Scale bars: 0.5 mm (<bold>14, 15</bold>), 0.4 mm (<bold>16</bold>).</p></caption><graphic xmlns:xlink="http://www.w3.org/1999/xlink" xlink:href="zookeys-917-127-g004.jpg" position="float" orientation="portrait" xlink:type="simple" id="oo_387773.jpg"><uri content-type="original_file" xlink:type="simple">https://binary.pensoft.net/fig/387773</uri></graphic></fig></tp:treatment-sec><ref-list><ref id="B6"><mixed-citation xmlns:xlink="http://www.w3.org/1999/xlink" xlink:type="simple"><person-group><name name-style="western"><surname>Alexander</surname><given-names>CP</given-names></name><name name-style="western"><surname>Alexander</surname><given-names>MM</given-names></name></person-group> (<year>1973</year>) <tp:taxon-name><tp:taxon-name-part taxon-name-part-type="family">Tipulidae</tp:taxon-name-part></tp:taxon-name>. Catalog of the <tp:taxon-name><tp:taxon-name-part taxon-name-part-type="order">Diptera</tp:taxon-name-part></tp:taxon-name> of the Oriental Region I: 10–224.</mixed-citation></ref><ref id="B17"><mixed-citation xmlns:xlink="http://www.w3.org/1999/xlink" xlink:type="simple"><person-group><name name-style="western"><surname>Oosterbroek</surname><given-names>P</given-names></name><name name-style="western"><surname>Theowald</surname><given-names>Br</given-names></name></person-group> (<year>1992</year>) <article-title>Family <tp:taxon-name><tp:taxon-name-part taxon-name-part-type="family">Tipulidae</tp:taxon-name-part></tp:taxon-name>.</article-title><source>Catalogue of Palaearctic <tp:taxon-name><tp:taxon-name-part taxon-name-part-type="order">Diptera</tp:taxon-name-part></tp:taxon-name></source><volume>1</volume>: <fpage>56</fpage>–<lpage>178</lpage>.</mixed-citation></ref><ref id="B13"><mixed-citation xmlns:xlink="http://www.w3.org/1999/xlink" xlink:type="simple"><person-group><name name-style="western"><surname>Mannheims</surname><given-names>B</given-names></name></person-group> (<year>1953</year>) <article-title>15. <tp:taxon-name><tp:taxon-name-part taxon-name-part-type="family">Tipulidae</tp:taxon-name-part></tp:taxon-name>.</article-title> In: <person-group><name name-style="western"><surname>Lindner</surname><given-names>E</given-names></name></person-group> (<role>Ed.</role>) <issue-title>Die Fliegen der palaearktischen Region, 3(5)1, Lief.</issue-title><volume>173</volume>: <fpage>113</fpage>–<lpage>136</lpage>.</mixed-citation></ref><ref id="B18"><mixed-citation xmlns:xlink="http://www.w3.org/1999/xlink" xlink:type="simple"><person-group><name name-style="western"><surname>Savchenko</surname><given-names>EN</given-names></name></person-group> (<year>1960</year>) <article-title>A contribution to the taxonomy of crane-flies (<tp:taxon-name><tp:taxon-name-part taxon-name-part-type="order">Diptera</tp:taxon-name-part></tp:taxon-name>, <tp:taxon-name><tp:taxon-name-part taxon-name-part-type="family">Tipulidae</tp:taxon-name-part></tp:taxon-name>) of the subgenus <tp:taxon-name><tp:taxon-name-part taxon-name-part-type="genus"/><tp:taxon-name-part taxon-name-part-type="subgenus">Vestiplex</tp:taxon-name-part></tp:taxon-name> Bezzi of the genus <italic><tp:taxon-name><tp:taxon-name-part taxon-name-part-type="genus">Tipula</tp:taxon-name-part></tp:taxon-name></italic> L.</article-title><source>Horae Societatis Entomologicae Rossicae (Unionis Soveticae)</source><volume>47</volume>: <fpage>143</fpage>–<lpage>216</lpage>.</mixed-citation></ref><ref id="B19"><mixed-citation xmlns:xlink="http://www.w3.org/1999/xlink" xlink:type="simple"><person-group><name name-style="western"><surname>Savchenko</surname><given-names>EN</given-names></name></person-group> (<year>1964</year>) Crane-flies (<tp:taxon-name><tp:taxon-name-part taxon-name-part-type="order">Diptera</tp:taxon-name-part></tp:taxon-name>, <tp:taxon-name><tp:taxon-name-part taxon-name-part-type="family">Tipulidae</tp:taxon-name-part></tp:taxon-name>), Subfam. <tp:taxon-name><tp:taxon-name-part taxon-name-part-type="subfamily">Tipulinae</tp:taxon-name-part></tp:taxon-name>, Genus <italic><tp:taxon-name><tp:taxon-name-part taxon-name-part-type="genus">Tipula</tp:taxon-name-part></tp:taxon-name></italic> L., 2. Fauna USSR, N.S. 89, <tp:taxon-name><tp:taxon-name-part taxon-name-part-type="class">Insecta</tp:taxon-name-part></tp:taxon-name><tp:taxon-name><tp:taxon-name-part taxon-name-part-type="order">Diptera</tp:taxon-name-part></tp:taxon-name> 2(4): 1–503.</mixed-citation></ref><ref id="B20"><mixed-citation xmlns:xlink="http://www.w3.org/1999/xlink" xlink:type="simple"><person-group><name name-style="western"><surname>Starkevich</surname><given-names>P</given-names></name><name name-style="western"><surname>Podenas</surname><given-names>S</given-names></name></person-group> (<year>2011</year>) <article-title>A new species of long-palped crane fly in the subgenus <tp:taxon-name><tp:taxon-name-part taxon-name-part-type="genus">Tipula</tp:taxon-name-part> (<tp:taxon-name-part taxon-name-part-type="subgenus">Vestiplex</tp:taxon-name-part>)</tp:taxon-name> [<tp:taxon-name><tp:taxon-name-part taxon-name-part-type="order">Diptera</tp:taxon-name-part></tp:taxon-name>: <tp:taxon-name><tp:taxon-name-part taxon-name-part-type="family">Tipulidae</tp:taxon-name-part></tp:taxon-name>] from the Far East of Russia.</article-title><source>Transactions of the American Entomological Society</source><volume>137</volume>: <fpage>141</fpage>–<lpage>147</lpage>. <ext-link xlink:type="simple" ext-link-type="doi" xlink:href="10.3157/061.137.0103">https://doi.org/10.3157/061.137.0103</ext-link></mixed-citation></ref><ref id="B21"><mixed-citation xmlns:xlink="http://www.w3.org/1999/xlink" xlink:type="simple"><person-group><name name-style="western"><surname>Starkevich</surname><given-names>P</given-names></name><name name-style="western"><surname>Podenas</surname><given-names>S</given-names></name></person-group> (<year>2015</year>) <article-title>Taxonomic review of <tp:taxon-name><tp:taxon-name-part taxon-name-part-type="genus">Tipula</tp:taxon-name-part> (<tp:taxon-name-part taxon-name-part-type="subgenus">Vestiplex</tp:taxon-name-part>) <tp:taxon-name-part taxon-name-part-type="species">scripta</tp:taxon-name-part></tp:taxon-name> Meigen, 1830 (<tp:taxon-name><tp:taxon-name-part taxon-name-part-type="order">Diptera</tp:taxon-name-part></tp:taxon-name>: <tp:taxon-name><tp:taxon-name-part taxon-name-part-type="family">Tipulidae</tp:taxon-name-part></tp:taxon-name>).</article-title><source>Proceedings of the Academy of Natural Sciences of Philadelphia</source><volume>164</volume>: <fpage>9</fpage>–<lpage>16</lpage>. <ext-link xlink:type="simple" ext-link-type="doi" xlink:href="10.1635/053.164.0103">https://doi.org/10.1635/053.164.0103</ext-link></mixed-citation></ref></ref-list></tp:taxon-treatment>
